# Supplementary material for: Seasonal Variation in Mycorrhizal Community of Different Cerrado Phytophysiomies
Source: Front Microbiol. 2020 Oct 26;11:576764. doi: 10.3389/fmicb.2020.576764 (PMC7649245; doi:10.3389/fmicb.2020.576764)
Supplement: Supplementary file 1 [file Data_Sheet_1.zip]

Archive with 3 entries (3 files):
- glomalina.JNB
- Colonização Micorrízica.JNB
- Densidade de Esporos.JNB
